# Supplementary material for: Exceptional longevity of mammalian ovarian and oocyte macromolecules throughout the reproductive lifespan
Source: eLife. 2024 Oct 31;13:RP93172. doi: 10.7554/eLife.93172 (PMC11527430; doi:10.7554/eLife.93172)
Supplement: Figure 3—figure supplement 1—source data 3. [file elife-93172-fig3-figsupp1-data3.zip]

Archive with 2 entries (2 files):
- Figure 3_ source 1.jpg
- __MACOSX/._Figure 3_ source 1.jpg
